# Supplementary material for: Porphyromonas gingivalis Fimbriae Induce Osteoclastogenesis via Toll-like Receptors in RAW264 Cells
Source: Int J Mol Sci. 2022 Dec 4;23(23):15293. doi: 10.3390/ijms232315293 (PMC9740495; doi:10.3390/ijms232315293)
Supplement: Supplementary file 1 [file ijms-23-15293-s001.zip]

Archive with 1 entries (1 files):
- ijms-1948447-supplementary.pdf
